# Supplementary material for: Prediction of bile duct injury after transarterial chemoembolization for hepatocellular carcinoma: Model establishment and verification
Source: Front Oncol. 2022 Dec 16;12:973045. doi: 10.3389/fonc.2022.973045 (PMC9800912; doi:10.3389/fonc.2022.973045)
Supplement: Supplementary file 1 [file Table_1.xlsx]

## Sheet: Sheet1
group	gender	age	liver disease background	history of hepatectomy	TACE number	TACE interval time（d）	gelatin sponge particles	tumor number	tumor diameter（mm）	tumor burden（6-12 score）	tumor burden group	tumor burden 12	BCLC stage	SACE level	bead diameter（70-150/100-300/300-500µm）	AFP	ALT	ASL	AKP	GGTP	ALB	TBil	DBil	PLT	PT	PT extension time	CP class
1	2	55	1	1	2	36	0	1	25	4	1	0	1	3	1	14.91	33	37	119	57	41.2	15.7	3.2	139	13.5	2.3	1
1	1	60	1	0	6	31	0	8	34	11	2	0	2	4	2	7.46	32	31	115	81	44.5	24.2	7.78	180	13.5	2.1	1
1	1	61	3	0	3	40	0	2	26	5	1	0	1	3	1	81	15	23	113	88	35.5	6.8	2.5	85	11.6	-1	1
1	2	41	1	1	3	32	0	1	64	7	1	0	1	3	1	223.8	72	93	143	262	28	21.6	15.5	179	15.7	2.7	1
1	1	66	1	0	1	28	0	1	95	11	2	0	1	2	2	3.62	11	25	48	37	36.4	14.5	4.5	109	12.6	0.4	1
1	1	39	1	0	4	37	1	1	143	15	3	1	1	1	3	5.6	35	50	152	232	36.1	16.1	10.36	256	14	1	1
1	1	39	1	0	3	50	0	1	78	9	2	0	1	3	2	1744	40	74	216	184	29.9	17.2	8.9	147	11.8	-0.5	1
1	1	64	4	0	2	44	0	1	35	5	1	0	1	4	1	11.05	27	54	117	188	33.6	9.3	6.61	97	11.9	-0.4	1
1	2	46	1	1	2	30	0	4	51	9	2	0	2	3	2	2.9	147	73	49	161	41.2	79.2	55.9	197	13.9	1.5	2
1	1	51	1	0	4	51	0	6	34	9	2	0	2	4	2	1219	283	323	899	1848	31.1	83.6	54.77	175	13.3	0.3	2
1	1	73	1	1	2	45	0	3	28	6	1	0	1	3	1	104	29	48	134	132	29.1	21.4	10.6	45	12.7	0.1	1
1	1	56	1	0	3	33	0	1	70	8	2	0	1	3	2	2	13	23	96	29	41.3	9.7	5.15	65	12.8	0.5	1
1	1	59	1	0	2	56	0	1	28	4	1	0	1	3	1	41.27	74	64	179	326	30	28	20	57	18.9	6.4	2
1	1	59	3	1	5	34	0	4	62	10	2	0	2	2	2	153777	82	86	118	157	28	33	16	163	15.5	2.5	2
1	1	69	3	0	1	33	0	1	58	7	1	0	1	2	2	11.45	46	75	234	208	37.2	12.9	7.74	57	12.2	0	1
1	1	77	1	1	3	46	0	4	35	8	2	0	2	2	1	5.1	36	25	135	112	36	25.7	10.7	60	14.2	1.8	1
1	2	75	1	0	4	41	1	3	120	15	3	1	2	3	3	78	55	92	237	306	30.2	5.9	2.57	350	14.2	1.2	1
1	2	49	1	0	2	30	0	1	110	12	3	1	1	3	2	1927	32	107	211	191	24.5	27.5	20.83	106	14.1	1.9	2
1	1	61	1	1	5	42	0	5	25	8	2	0	2	4	1	26.46	69	55	128	199	32.9	12	5	148	11.5	-0.8	1
1	1	51	1	0	2	38	0	1	71	8	2	0	2	4	2	9141	161	98	190	356	34.3	51.5	41.5	128	11.9	-0.6	2
1	1	51	1	0	1	47	0	1	26	4	1	0	1	3	1	4.4	27	30	224	139	41.7	22.5	7.5	210	12.6	0.2	1
1	2	62	1	1	6	50	0	4	56	10	2	0	2	3	2	345	66	72	327	133	36	17.4	11.5	210	12.6	0.2	1
1	1	54	1	0	4	44	0	5	17	7	1	0	2	3	2	110.2	46	78	279	208	31.9	19.5	7.1	326	14.7	2.3	1
1	1	38	1	0	3	40	0	2	55	8	2	0	2	4	2	1244	68	54	116	78	37.2	13.6	6.19	335	12.6	0.4	1
1	1	55	1	0	3	41	1	1	121	13	3	1	1	3	3	20944	44	87	239	286	25.5	21.4	9.8	300	14.9	2.7	2
1	2	55	1	0	2	55	0	1	73	8	2	0	1	4	3	17442	25	66	223	270	28.8	26.2	12.1	336	13.6	1.5	1
1	1	36	3	0	3	62	0	1	67	8	2	0	1	3	2	135.36	33	20	324	187	35.7	8.7	5.3	185	11.6	0.3	1
1	1	36	4	0	2	56	0	1	56	7	1	0	1	3	2	504.68	32	25	78	80	37.9	9.3	3.49	169	11.7	0	1
1	1	44	1	1	3	34	0	2	58	8	2	0	2	4	2	12.35	102	162	86	85	35.9	23	4.9	215	12.5	-1.3	1
1	1	55	1	0	4	33	0	1	38	5	1	0	2	4	1	2030	20	52	329	187	35	10.7	2	112	12.8	0.2	1
1	1	65	1	0	4	36	0	5	46	10	2	0	2	3	2	5.29	144	126	73	73	33.6	36.1	20.57	107	15.6	3.3	2
1	1	50	1	0	2	36	1	4	72	11	2	0	2	2	2	51691	90	205	221	199	35	24	16	226	15.6	3.4	1
1	2	62	1	0	2	45	0	1	33	4	1	0	1	2	1	526.46	23	37	119	22	39	24	13	58	17.1	5.8	1
1	1	69	1	0	2	32	0	1	35	5	1	0	1	3	1	1094	30	26	102	25	36	19	15	42	14.9	4.1	1
1	2	38	1	0	6	28	0	3	70	10	2	0	2	1	3	169130	33	48	104	217	40.8	11.9	5.48	285	11.6	0.6	1
1	1	50	1	0	4	35	1	2	90	11	2	0	1	1	3	2261.39	79	133	456	1148	41	195.4	147.03	270	12.5	1.6	2
1	1	59	1	1	3	50	0	2	27	5	1	0	1	3	1	145.3	20	31	70	66	37.2	15.8	6.97	47	12.8	1.6	1
1	1	39	1	0	3	44	0	4	44	8	2	0	2	3	2	3.64	32	54	126	41	35.8	22.5	12	41	13.7	2.3	1
1	2	65	2	0	3	30	0	3	39	7	1	0	2	4	2	1212	20	30	135	99	41	14.1	4.33	129	11.5	0.4	1
1	2	63	2	0	4	51	0	2	35	6	1	0	2	4	2	1009.36	30	42	126	83	38.2	11.3	2.1	110	11.2	0.2	1
1	2	53	2	0	1	45	0	1	20	3	1	0	1	4	1	38.11	21	23	113	23	36.4	5	2.33	51	14.5	1.4	1
1	2	62	1	0	1	33	0	1	14	2	1	0	1	4	1	34.94	22	29	95	24	44.8	13.2	4.14	67	14.1	1.2	1
1	2	42	1	0	3	36	1	5	100	15	3	1	2	3	3	344036	77	85	100	467	36.3	21.2	7.81	237	12.1	1	1
1	1	31	1	0	2	34	0	2	20	4	1	0	1	4	1	40	34	116	162	623	34.6	25.9	15.6	194	11.7	0.7	1
1	1	53	1	0	2	33	0	5	76	13	3	1	2	3	3	400000	32	136	173	732	31.9	39.4	22.56	146	12.6	1.6	2
1	1	31	1	0	5	46	0	5	64	11	2	0	2	3	2	15.23	56	46	145	229	38.5	31.7	17.3	30	15.1	4.3	1
1	2	39	1	0	2	41	0	6	30	9	2	0	2	2	2	5.8	75	76	441	210	29.1	200	161.99	110	12.8	1.6	2
1	1	38	1	0	1	30	0	1	21	3	1	0	1	4	1	94.11	24	25	84	25	43	12.5	1.8	262	11.3	-0.4	1
1	1	64	1	1	4	42	0	8	28	11	2	0	2	3	2	716	26	27	75	24	43.1	16.5	3	246	11.1	-0.1	1
1	2	64	1	1	4	29	1	4	132	17	3	1	2	1	3	2.46	32	116	217	105	29.9	17.9	9.6	348	11.9	-0.2	1
1	1	79	2	0	3	47	0	1	71	8	2	0	1	3	2	20.7	63	158	219	95	30.9	44.5	35.8	254	11.9	-0.2	2
1	1	59	2	0	1	50	1	5	128	18	3	1	2	1	3	2518	22	30	147	157	44.6	14.8	2.8	307	11.3	-0.1	1
1	1	61	3	0	2	35	0	6	70	13	3	1	2	2	2	2.65	21	20	87	74	35.1	9.7	1.7	239	11.6	0	1
1	1	61	3	0	3	32	0	1	83	9	2	0	1	3	2	100000	146	217	218	234	38	29.3	13.69	175	12	0.8	1
1	2	62	1	0	2	41	0	1	81	9	2	0	1	3	2	178446	88	198	603	539	33	179.6	123.31	237	12.8	1.4	2
1	2	56	1	0	3	55	0	1	54	6	1	0	1	3	2	1.36	23	34	418	337	32.7	52.2	30.34	214	12.2	1.1	2
1	1	77	1	1	2	52	0	3	28	6	1	0	1	3	1	1.22	15	27	209	138	30.1	17.2	7.77	121	12.8	1.4	1
1	2	66	2	1	4	56	0	5	50	10	2	0	2	4	2	13.72	23	46	84	21	35.3	22.1	6.6	31	14.2	3	1
1	2	67	2	1	3	34	0	5	23	7	1	0	2	4	2	12.14	25	49	65	42	29.9	30.3	17.2	31	14.4	3.2	2
1	1	49	1	1	2	33	0	3	23	5	1	0	1	4	1	29.18	25	21	81	151	41.6	15.2	4.55	68	11.8	0.7	1
1	1	42	1	0	4	30	0	6	61	12	3	1	2	2	2	47.68	18	18	111	136	41.1	13.1	2.7	68	12.2	0.9	1
1	1	45	1	0	2	51	0	1	80	9	2	0	1	3	2	31961	28	35	113	208	45.3	11.1	3.91	227	11.1	-0.4	1
1	1	46	1	0	1	45	0	1	31	4	1	0	1	4	1	16941	73	40	131	226	35.9	9.8	3.85	237	11	-0.3	1
0	1	52	1	0	2	32	0	1	25	4	1	0	1	2	2	14.91	33	37	49	57	40.1	15.7	3.2	89	13.5	2.3	1
0	2	65	1	0	4	35	0	8	34	11	2	0	2	2	2	7.46	32	31	115	81	45.4	24.2	7.78	80	13.5	2.1	1
0	1	41	4	0	3	38	0	6	26	9	2	0	2	3	1	181	15	23	73	88	37	6.8	2.5	85	11.6	-1	1
0	2	39	1	0	2	32	0	1	90	10	2	0	1	3	2	23.8	37	56	63	62	39	21.6	15.5	59	15.7	3.6	1
0	1	61	1	0	1	40	0	3	95	13	3	1	2	2	2	3.62	11	25	48	37	35.1	12.5	4.5	131	12.6	0.4	1
0	1	39	1	0	4	37	1	1	162	17	3	1	1	3	3	5.6	35	50	152	232	33.1	14.1	10.36	56	14.6	3.5	2
0	2	37	1	0	3	44	0	5	78	13	3	1	2	4	2	2744	40	74	56	84	38.9	17.2	8.9	147	12.6	1.3	1
0	1	46	4	0	5	41	0	1	55	6	1	0	1	1	2	11.05	27	54	117	188	27.6	9.3	6.61	97	11.9	-0.4	2
0	1	64	1	0	2	30	0	4	64	10	2	0	2	2	2	3.9	147	73	49	161	41.2	79.2	55.9	57	14.9	3.5	2
0	1	27	1	0	3	51	0	6	34	9	2	0	2	2	2	1583	28	67	89	188	31.1	53.6	34.7	175	13.3	0.3	2
0	1	37	3	1	2	33	0	3	28	6	1	0	1	3	1	304	29	48	134	132	29.1	21.4	10.6	45	14.7	4.1	2
0	2	65	1	0	3	37	0	1	80	9	2	0	1	3	2	2	13	23	96	29	41.3	9.7	5.15	68	12.8	0.5	1
0	2	76	1	0	2	45	0	1	38	5	1	0	1	2	2	4.27	174	264	179	326	30	28	20	47	18.5	6	2
0	1	72	1	0	4	34	0	5	78	13	3	1	2	4	2	156355	82	86	118	157	28	23	16	63	15.5	2.5	1
0	1	63	3	0	1	33	0	1	67	8	2	0	1	1	2	10.45	46	75	44	208	37.2	12.9	7.74	57	12.2	0	1
0	1	70	1	0	3	46	0	4	24	6	1	0	2	2	2	75	66	25	135	112	36	25.7	10.7	60	14.5	3.1	1
0	2	75	1	0	4	41	1	3	120	15	3	1	2	3	3	8.93	55	92	57	63	30.2	5.9	2.57	350	14.2	2.2	1
0	2	45	1	0	2	38	0	1	90	10	2	0	1	2	2	2227	32	27	21	91	24.5	20.5	16.8	106	14.1	1.9	2
0	1	62	1	1	3	42	0	5	43	9	2	0	2	2	2	26.46	69	55	78	109	32.9	12	5	148	11.5	-0.8	1
0	2	28	1	0	2	43	0	1	71	8	2	0	1	3	2	914	161	98	190	156	34.3	51.5	41.5	128	11.9	-0.6	2
0	1	55	1	0	1	47	0	1	26	4	1	0	1	3	1	4.4	27	30	124	139	41.7	22.5	7.5	110	12.6	0.2	1
0	1	35	1	0	6	40	0	4	56	10	2	0	2	3	1	345	66	72	127	133	36	17.4	11.5	210	12.6	2.2	1
0	2	45	1	0	4	44	0	5	17	7	2	0	2	3	2	1110	116	108	179	108	31.9	19.5	7.1	326	14.7	2.3	1
0	1	38	1	0	3	45	0	2	55	8	2	0	2	4	2	12444	68	54	116	78	30.2	13.6	6.19	305	12.6	0.5	1
0	2	55	1	0	2	41	1	1	121	13	3	1	1	2	3	2094	44	37	93	106	25.5	21.4	9.8	210	14.9	2.7	2
0	2	59	1	0	2	55	0	1	93	10	2	0	1	3	3	16450	25	36	103	170	28.8	26.2	12.1	46	14.6	3.5	2
0	1	36	2	0	3	52	0	3	67	10	2	0	2	1	2	126	33	20	224	187	35.7	8.7	5.3	85	13.6	2.3	1
0	2	30	4	0	4	56	0	1	56	7	2	0	1	2	2	508	32	25	78	80	37.9	9.3	3.49	91	11.7	0	1
0	2	44	1	1	3	28	0	2	86	11	2	0	2	1	2	123	102	62	86	85	35.9	23	4.9	215	12.5	-1.3	1
0	1	51	1	0	4	33	0	1	38	5	1	0	2	2	1	203	19	52	129	107	35	10.7	2	102	12.8	0.2	1
0	1	65	1	0	4	36	0	5	46	10	2	0	2	1	2	5.29	44	62	73	73	35.6	36.1	20.57	107	15.7	3.4	2
0	1	34	1	0	2	44	1	6	89	16	3	1	2	2	3	5169	90	205	221	199	35	24	16	45	15.6	4.4	1
0	2	62	1	0	2	45	0	1	33	4	1	0	1	2	2	524	23	37	119	22	29	27	13	58	17.3	6	2
0	1	79	1	0	2	32	0	1	35	5	1	0	1	3	2	1094	30	26	82	25	36	19	15	42	14.9	4.1	1
0	2	48	2	0	3	28	1	3	90	12	3	1	2	3	3	171130	33	48	104	47	40.8	14.9	5.48	285	11.6	0.6	1
0	1	50	1	0	4	35	0	2	90	11	2	0	1	4	3	2267	139	133	356	648	41	165.4	107.03	270	12.8	2.2	2
0	1	69	1	0	3	38	0	2	27	5	1	0	1	4	1	14.6	20	31	70	66	37.2	15.8	6.97	47	13.4	2.2	1
0	1	39	1	1	3	44	0	4	65	11	2	0	2	2	2	3.64	32	44	120	41	35.8	22.5	12	41	14.7	3.3	2
0	2	65	2	0	3	30	0	3	42	7	2	0	2	2	2	12.12	20	30	45	99	41	14.1	4.33	120	11.5	0.4	1
0	2	63	1	0	4	51	0	2	35	6	1	0	2	2	2	1056	30	42	126	83	38.2	11.3	2.1	110	11.2	0.2	1
0	1	47	2	0	6	45	0	1	21	3	1	0	1	2	1	38.11	21	23	113	23	36.4	5	2.33	51	14.5	1.4	1
0	2	62	1	0	1	33	0	1	14	2	1	0	1	3	1	349	122	92	85	24	44.8	13.2	4.14	67	14.1	1.2	1
0	2	42	1	0	3	46	1	6	100	16	3	1	2	3	3	34.4	77	58	100	367	36.3	11.2	7.81	237	12.1	1	1
0	1	31	1	0	4	34	0	2	20	4	1	0	1	2	1	56	34	36	62	523	34.6	15.9	5.6	194	11.7	0.7	2
0	1	53	1	0	2	33	0	6	97	16	3	1	2	3	3	399733	32	36	73	632	31.9	39.4	22.56	146	12.6	1.6	2
0	1	43	4	0	3	35	0	5	64	11	2	0	2	4	2	1523	56	46	145	229	38.5	31.7	17.3	30	15.1	4.3	1
0	1	39	1	0	2	41	0	8	30	11	2	0	2	1	2	5.9	75	76	141	110	29.1	100	71.9	110	12.8	1.6	2
0	1	38	1	0	1	31	0	1	21	3	1	0	1	2	1	941	124	52	84	25	28	12.5	1.8	262	13.5	1.8	1
0	1	64	1	0	2	42	0	8	56	15	3	1	2	2	2	71.6	26	27	75	24	43.1	16.5	3	146	13.5	2.3	1
0	1	46	1	1	4	29	1	6	141	20	3	1	2	3	3	2.46	32	61	117	105	27.9	17.9	9.6	348	11.6	-0.5	2
0	1	79	2	0	3	37	0	1	78	9	2	0	1	3	2	207	63	85	219	95	30.9	44.5	35.8	254	15.7	3.6	2
0	1	53	2	0	1	50	1	5	128	18	3	1	2	2	3	25.18	22	30	47	37	44.6	14.8	2.8	38	12.6	1.2	1
0	1	61	3	0	2	35	0	6	76	14	3	1	2	4	2	2.65	21	20	87	74	35.1	9.7	1.7	239	14.6	3	1
0	1	28	1	0	3	32	0	1	98	11	2	0	1	1	3	100000	46	57	118	134	38	29.3	13.69	175	12.6	1.4	1
0	2	62	1	0	2	41	0	1	81	9	2	0	1	2	2	1784	88	98	203	539	25	39.6	23.31	137	11.9	0.5	2
0	2	50	3	0	3	35	0	1	49	6	1	0	1	3	2	136	23	34	118	237	32.7	52.2	30.34	214	14.9	3.8	2
0	1	77	1	1	1	52	0	3	28	6	1	0	1	2	1	1.22	51	27	109	138	30.1	17.2	7.77	121	13.3	1.9	1
0	2	63	2	1	4	56	1	6	55	12	3	1	2	2	2	13.72	23	46	84	21	25.3	12.1	6.6	31	14.7	3.5	2
0	2	76	2	0	3	34	0	9	23	11	2	0	2	3	2	12.14	25	34	65	42	29.9	30.3	17.2	131	12.8	1.6	1
0	1	47	1	1	2	33	0	3	23	5	1	0	1	3	1	29.18	25	23	81	151	41.6	15.2	4.55	68	18.5	7.4	2
0	1	42	1	0	4	49	0	8	66	15	3	1	2	3	2	48	18	18	111	136	41.1	13.1	2.7	68	15.5	4.2	1
0	1	35	1	0	2	51	0	1	80	9	2	0	1	3	3	31966	28	35	69	208	45.3	11.1	3.91	227	12.2	0.7	1
0	1	46	1	0	1	45	0	1	31	4	1	0	1	4	1	169.41	73	40	131	226	35.9	9.8	3.85	107	14.5	3.2	1
0	2	66	4	0	3	33	1	1	130	14	3	1	1	2	3	338	35	54	123	232	30	33.2	18.6	92	14.2	2.6	1
0	2	59	1	0	2	55	0	4	45	9	2	0	2	3	2	5385	27	48	127	148	33.5	54.6	34.62	72	14.1	2	2
0	1	76	1	0	6	34	0	1	111	12	3	1	1	1	3	886	45	53	96	96	41.2	13.5	3.6	154	11.5	-0.8	1
0	1	55	1	1	1	33	0	1	50	6	1	0	1	2	2	27493	36	35	103	79	40	10.4	4.76	120	11.9	-0.2	1
0	1	51	1	0	5	44	0	8	47	13	3	1	2	1	2	71.05	28	28	60	52	38.7	8.4	1.6	132	12.6	0.4	1
0	1	40	1	0	3	41	0	6	36	10	2	0	2	2	2	332	29	20	79	45	34.4	10.7	3.9	140	12.6	-0.4	1
0	1	26	1	0	2	35	0	3	60	9	2	0	2	1	2	50.05	82	89	110	228	27.1	23.6	14.73	82	14.7	2.3	2
0	1	58	1	0	6	60	1	5	100	15	3	1	2	2	3	20.78	15	38	41	34	37	38	18.1	36	12.6	-0.4	1
0	1	61	1	0	2	36	0	1	25	4	1	0	1	2	2	14.91	33	37	119	57	41.2	15.7	3.2	139	14.9	3.7	1
0	2	62	1	0	7	31	0	8	34	11	2	0	2	3	2	7.46	32	31	115	81	44.5	24.2	7.78	180	14.6	3.2	1
0	1	56	3	0	3	40	0	2	26	5	1	0	1	3	1	81	15	23	113	88	35.5	6.8	2.5	85	13.6	1	1
0	2	77	1	0	2	43	0	3	90	12	3	1	2	4	2	223.8	227	319	143	162	27.6	21.6	15.5	179	11.7	-1.3	2
0	1	66	1	1	2	28	0	1	95	11	2	0	1	4	2	3.62	11	25	48	37	34.4	14.5	4.5	109	12.5	0.3	1
0	1	67	1	0	4	37	1	1	162	17	3	1	1	2	3	5.6	35	50	152	232	36.1	16.1	10.36	256	12.8	-0.2	1
0	2	49	1	0	3	41	1	1	78	9	2	0	1	2	2	1744	40	47	216	184	29.9	17.2	8.9	147	15.7	3.4	2
0	1	42	1	0	2	44	0	3	35	7	2	0	2	2	1	118	27	45	117	188	33.6	9.3	6.61	97	15.6	3.3	2
0	1	45	1	0	1	30	0	4	51	9	2	0	2	2	2	2.9	147	73	49	61	41.2	79.2	55.9	197	17.3	4.9	2
0	1	75	1	0	4	51	0	6	34	9	2	0	2	3	2	1219	283	323	399	848	27.1	213.6	194.77	175	14.9	1.9	2
0	1	66	1	1	2	35	0	3	28	6	1	0	1	3	1	104	29	48	134	132	32.1	21.4	10.6	45	11.6	-1	1
0	2	59	1	0	4	33	0	1	80	9	2	0	1	2	2	2	13	23	96	29	41.3	9.7	5.15	65	12.8	0.5	1
0	2	70	1	0	2	49	0	3	28	4	1	0	1	3	1	41.27	174	69	179	226	30	28	20	57	13.4	0.9	1
0	1	51	3	0	6	34	0	5	66	12	3	1	2	4	2	153777	82	68	118	157	26	33	16	163	14.7	1.7	2
0	1	51	3	0	1	33	0	1	48	6	1	0	1	1	2	11.45	46	75	234	208	37.2	12.9	7.74	57	11.5	-0.7	1
0	1	55	1	0	2	46	0	4	24	6	1	0	2	2	2	5.1	36	25	135	112	36	25.7	10.7	60	11.2	-1.2	1
0	2	26	1	0	3	41	1	3	120	15	3	1	2	2	3	78	55	29	137	206	30.2	5.9	2.57	350	14.5	1.5	1
0	2	52	1	0	2	43	0	1	90	10	2	0	1	3	2	19.27	32	27	211	191	24.5	27.5	20.83	106	14.1	1.9	2
0	1	80	1	1	5	42	0	5	25	8	2	0	2	3	1	2646	69	55	128	199	32.9	12	5	48	11.5	-0.8	1
0	2	52	1	0	3	38	0	1	71	8	2	0	2	2	2	9141	161	98	190	315	34.3	51.5	41.5	128	11.9	-0.6	2
0	1	65	1	0	3	47	0	1	26	4	1	0	1	4	1	4.4	74	30	124	139	31.7	22.5	7.5	210	12.6	0.2	1
0	1	41	1	1	6	50	0	4	56	10	2	0	2	1	2	345	66	72	227	133	36	17.4	11.5	80	12.6	0.2	1
0	2	39	1	0	2	44	0	5	17	7	2	0	2	2	2	110.2	61	108	279	208	31.9	19.5	7.1	326	14.7	3.3	2
0	1	49	1	0	3	37	0	2	55	8	2	0	2	3	2	1244	68	54	116	78	30.2	13.6	6.19	35	12.6	0.4	1
0	2	39	1	0	3	41	1	1	121	13	3	1	1	2	3	209.44	44	58	209	286	25.5	21.4	9.8	300	14.9	2.9	2
0	2	37	1	0	2	55	0	1	93	10	2	0	1	2	2	17442	25	66	223	270	28.8	26.2	12.1	56	13.6	1.5	1
0	1	46	3	0	3	57	0	5	67	12	3	1	2	3	2	13536	33	20	124	187	35.7	8.7	5.3	185	14.6	3.3	1
0	2	64	4	0	2	46	0	1	56	7	2	0	1	3	2	504.68	32	25	78	80	37.9	9.3	3.49	169	11.7	0	1
0	2	27	1	1	1	34	0	2	68	10	2	0	2	3	2	12.35	102	162	86	85	25.9	23	4.9	75	12.5	-1.3	2
0	1	37	1	0	4	48	0	5	38	9	2	0	2	3	2	2030	19	52	229	187	35	10.7	2	78	12.8	0.2	1
0	1	65	1	0	4	36	0	5	46	10	2	0	2	4	2	5.27	144	126	73	73	33.6	36.1	20.57	107	15.6	3.3	2
0	1	76	1	0	2	28	1	6	83	14	3	1	2	2	3	51691	13	37	221	199	35	24	16	66	15.6	3.4	1
0	2	72	1	0	2	45	0	1	33	4	1	0	1	3	2	526.46	74	37	119	42	29	24	13	58	17.1	5.8	2
0	1	63	1	0	2	32	0	1	56	7	2	0	2	1	2	1094	82	26	101	25	36	19	15	42	14.9	4.1	1
0	2	70	1	0	6	28	0	3	90	12	3	1	2	2	3	1691.3	46	48	104	217	40.8	11.9	5.48	85	11.6	0.6	1
0	1	75	1	0	4	35	0	2	90	11	2	0	1	1	3	226139	36	33	56	148	41	195.4	147.03	270	12.8	1.9	2
0	1	45	1	0	3	50	0	2	27	5	1	0	1	2	1	145.3	55	31	70	66	37.2	15.8	6.97	47	13.8	2.6	1
0	1	62	1	1	2	44	0	4	44	8	2	0	2	1	2	3.64	32	54	126	41	35.8	22.5	12	141	13.7	2.3	1
0	2	28	2	0	3	30	0	3	42	7	2	0	2	2	2	1212	69	30	135	99	41	14.1	4.33	129	11.5	0.4	1
0	2	55	2	0	4	51	0	2	35	6	1	0	2	2	2	1009.36	161	142	126	83	28.2	11.3	2.1	110	11.2	0.2	1
0	1	35	2	0	1	35	0	1	20	3	1	0	1	3	1	3811	74	33	113	23	36.4	5	2.33	51	14.9	2.8	1
0	2	45	1	0	1	33	0	1	26	4	1	0	1	3	1	34.94	66	29	95	24	44.8	13.2	4.14	67	14.1	1.2	1
0	2	45	1	0	3	36	1	6	100	16	3	1	2	4	3	3440.36	61	85	100	80	36.3	21.2	7.81	73	12.1	1	1
0	1	33	1	0	3	44	0	2	20	4	1	0	1	4	1	65	34	61	162	85	34.6	25.9	15.6	194	13.7	2.7	1
0	1	66	1	0	2	33	1	6	97	16	3	1	2	2	3	289566	32	46	173	187	32.9	39.4	22.56	146	12.6	1.6	2
0	1	59	1	0	5	46	0	5	64	11	2	0	2	2	2	15.23	56	46	115	75	38.5	31.7	17.3	30	15.1	4.3	1
0	1	70	1	0	2	41	0	8	30	11	2	0	2	2	2	5.8	75	76	241	199	29.1	200	161.99	110	12.8	1.6	2
0	1	51	1	0	1	30	0	1	21	3	1	0	1	2	1	94.11	24	25	84	42	43	12.5	1.8	262	11.3	-0.4	1
0	1	51	1	0	3	42	0	8	28	11	2	0	2	3	2	716	26	27	75	25	43.1	16.5	3	246	12.1	0.9	1
0	1	50	1	1	4	29	1	6	141	20	3	1	2	3	3	2.46	32	98	217	210	29.9	17.9	9.6	148	11.9	-0.2	2
0	1	26	2	0	3	47	0	1	78	9	2	0	1	2	2	207	63	38	119	95	30.9	44.5	35.8	254	11.9	-0.2	2
0	1	52	2	0	1	40	1	5	128	18	3	1	2	3	3	251.8	22	30	147	157	44.6	14.8	2.8	307	11.3	-0.1	1
0	1	80	3	0	2	35	0	6	70	13	3	1	2	4	2	2.65	21	20	187	74	35.1	9.7	1.7	39	11.6	0	1
0	1	52	4	0	5	42	0	1	98	11	2	0	1	1	3	877760	146	217	218	234	38	29.3	13.69	75	12	0.8	1
0	2	65	3	0	2	41	0	1	81	9	2	0	1	2	2	1784.46	88	198	303	539	33	179.6	123.31	237	12.8	1.4	2
0	2	41	1	0	3	55	0	1	49	6	1	0	1	2	2	1.36	23	34	218	337	32.7	52.2	30.34	214	12.2	1.1	2
0	1	39	1	1	1	52	0	3	28	6	1	0	1	3	1	1.22	15	27	209	138	30.1	17.2	7.77	121	12.8	1.4	1
0	2	61	2	0	4	46	0	6	55	12	3	1	2	3	2	1372	23	46	84	21	25.3	22.1	6.6	31	14.2	3	2
0	2	39	2	0	3	34	0	9	23	11	2	0	2	2	2	12.14	25	49	65	42	29.9	30.3	17.2	31	14.4	3.2	2
0	1	37	1	1	2	33	0	3	23	5	1	0	1	4	1	29.18	25	34	81	151	41.6	15.2	4.55	68	14.8	3.7	1
0	1	46	1	1	6	50	0	8	66	15	3	1	2	1	2	4768	18	18	117	136	26.1	13.1	2.7	68	15.2	3.9	2
0	1	64	1	0	3	51	0	1	80	9	2	0	1	2	3	31961	28	35	113	48	45.3	11.1	3.91	227	11.1	-0.4	1
0	1	27	1	0	1	45	0	1	31	4	1	0	1	3	1	16941	73	40	131	126	35.9	9.8	3.85	237	11	-0.3	1
0	2	37	2	0	3	33	1	1	130	14	3	1	1	2	3	33	35	54	223	232	30	73.2	48.68	92	12.3	0.7	2
0	2	65	1	0	1	56	0	4	45	9	2	0	2	2	2	5385	27	48	127	148	33.5	54.6	34.62	72	11.9	-0.2	2
0	1	46	1	0	4	34	0	1	111	12	3	1	1	3	3	886	46	53	96	96	41.2	13.5	3.6	54	12.1	-0.2	1
0	1	64	1	0	1	33	0	1	50	6	1	0	1	3	2	27493	32	35	103	79	40	10.4	4.76	87	11.9	-0.2	1
0	1	27	1	0	5	46	0	8	47	13	3	1	2	3	2	71.05	28	28	60	52	38.7	8.4	1.6	132	12.8	0.6	1
0	1	37	1	0	2	51	0	6	36	10	2	0	2	3	2	3.32	25	20	79	45	34.4	10.7	3.9	140	14.5	1.5	1
0	1	65	1	1	1	30	0	1	60	7	2	0	1	4	2	50.05	89	89	149	228	34.1	23.6	14.73	82	14.3	1.9	1
0	1	76	1	0	4	60	1	5	100	15	3	1	2	2	3	20.78	48	38	41	34	37	38	18.1	38	13.4	3.1	2
0	1	72	1	0	2	36	0	1	25	4	1	0	1	3	2	14.91	33	37	119	57	41.2	16.5	3	139	13.5	2.3	1
0	2	63	1	0	6	31	0	8	34	11	2	0	2	1	2	7.46	32	31	115	81	44.5	17.9	9.6	180	13.5	2.1	1
0	1	70	3	0	3	30	0	2	26	5	1	0	1	2	1	81	15	23	113	88	35.5	44.5	35.8	85	11.6	-1	1
0	2	75	1	0	3	32	1	1	90	10	2	0	1	1	2	223.8	227	243	143	262	26.7	14.8	2.8	79	15.7	2.7	2
0	1	45	1	0	1	28	0	1	95	11	2	0	1	2	2	362	11	25	48	37	34.4	9.7	1.7	109	12.6	0.4	2
0	1	62	1	0	4	37	1	1	162	17	3	1	1	1	3	5.6	35	50	152	232	36.1	29.3	13.69	256	14	1	1
0	2	28	1	0	3	40	0	4	78	12	3	1	2	2	2	1744	40	74	216	184	29.9	39.6	23.31	147	11.8	-0.5	2
0	1	55	1	0	2	44	0	1	35	5	1	0	1	2	1	11.05	27	54	117	188	33.6	52.2	30.34	97	11.9	-0.4	2
0	1	35	1	0	2	30	0	4	51	9	2	0	2	3	2	29	147	73	49	161	31.2	17.2	7.77	107	13.9	1.5	1
0	1	45	1	0	4	45	0	6	34	9	2	0	2	3	2	1219	283	323	499	848	31.1	12.1	6.6	175	13.3	0.3	1
0	1	38	1	1	2	45	0	3	28	6	1	0	1	4	1	104	29	48	44	132	29.1	30.3	17.2	45	15.7	3.1	2
0	2	55	1	0	3	33	0	1	80	9	2	0	1	4	2	2	13	23	96	29	41.3	15.2	4.55	65	12.8	0.5	1
0	2	59	1	0	2	56	0	1	28	4	1	0	1	2	1	41.27	74	164	179	226	31	13.1	2.7	57	18.9	6.4	2
0	1	36	3	0	5	34	0	5	66	12	3	1	2	2	2	153777	82	186	118	157	28	11.1	3.91	163	15.5	2.5	1
0	1	30	4	0	1	47	0	1	48	6	1	0	1	2	2	11.45	46	75	234	108	37.2	9.8	3.85	57	12.2	0	1
0	1	44	1	0	3	46	0	4	24	6	1	0	2	2	2	5.1	36	25	135	112	36	33.2	18.6	60	15.6	3.2	1
0	2	51	1	0	4	41	1	3	120	15	3	1	2	3	3	78	55	92	237	306	30.2	54.6	34.62	350	14.2	1.2	2
0	2	65	1	0	2	30	0	1	90	10	2	0	1	3	2	1927	32	67	211	191	24.5	13.5	3.6	106	14.1	1.9	2
0	1	34	1	1	3	42	0	5	25	8	2	0	2	2	1	26.46	69	55	128	59	32.9	10.4	4.76	148	11.5	-0.8	1
0	2	62	1	0	2	38	0	1	71	8	2	0	2	3	2	9141	161	98	190	156	36.3	8.4	1.6	128	11.9	-0.6	1
0	1	79	1	0	1	47	0	1	26	4	1	0	1	4	1	4.4	27	30	124	139	41.7	10.7	3.9	110	12.6	0.2	1
0	1	48	1	1	6	46	0	4	56	10	2	0	2	1	2	345	66	72	127	133	36	17.4	11.5	210	12.6	0.2	1
0	2	50	1	0	2	44	0	5	17	7	2	0	2	2	2	110.2	116	108	289	208	26.9	19.5	7.1	76	14.7	2.3	2
0	1	69	1	0	2	50	0	2	55	8	2	0	2	2	2	1244	73	54	116	78	30.2	13.6	6.19	55	12.6	0.4	1
0	2	39	1	0	3	41	1	1	121	13	3	1	1	3	3	20944	35	87	239	286	25.5	21.4	9.8	300	14.9	2.7	2
0	2	65	1	0	2	55	0	4	93	13	3	1	2	3	3	17442	27	66	223	270	28.8	26.2	12.1	336	13.6	1.5	1
0	1	63	3	0	3	47	0	1	67	8	2	0	1	2	2	135.36	46	20	24	37	35.7	8.7	5.3	85	11.6	0.3	1
0	2	47	4	0	1	56	0	3	56	9	2	0	2	4	2	504.68	32	25	78	80	37.9	9.3	3.49	169	12.7	1	1
0	2	62	1	0	3	34	1	2	68	10	2	0	2	1	2	12.35	28	62	86	85	35.9	23	4.9	115	12.5	-1.3	1
0	1	42	1	0	4	43	0	1	38	5	1	0	2	2	1	2030	25	52	329	187	35	10.7	2	112	12.8	0.2	1
0	1	31	1	0	4	36	0	5	46	10	2	0	2	3	2	5.29	144	126	173	73	25.6	36.1	20.57	107	15.6	3.3	2
0	1	53	1	0	2	56	1	6	83	14	3	1	2	2	3	51691	90	105	221	199	35	24	16	226	15.6	3.4	1
0	2	43	1	0	1	45	0	1	33	4	1	0	1	2	2	526.46	23	37	29	22	29	24	13	58	17.1	5.8	2
0	1	39	1	0	2	32	0	1	35	5	1	0	1	3	2	1094	30	26	102	25	36	19	15	42	14.9	4.1	1
0	2	38	1	0	6	28	0	3	90	12	3	1	2	3	3	169130	45	48	104	217	40.8	11.9	5.48	285	11.6	0.6	1
0	1	64	1	0	4	35	1	2	85	11	2	0	2	3	2	2261.39	239	133	256	348	24.8	195.4	147.03	270	12.5	1.6	2
0	1	46	1	1	3	50	0	2	27	5	1	0	1	3	1	145.3	20	31	70	66	37.2	15.8	6.97	47	12.8	1.6	1
0	1	79	1	0	2	44	0	4	44	8	2	0	2	4	2	3.64	32	54	126	41	35.8	22.5	12	41	13.7	2.3	1
0	2	53	2	0	3	30	0	3	42	7	2	0	2	2	2	1212	20	30	35	99	41	14.1	4.33	129	11.5	0.4	1
0	2	61	2	0	4	51	0	2	35	6	1	0	2	3	2	1009.36	30	42	56	83	38.2	11.3	2.1	110	11.2	0.2	1
0	1	28	2	0	1	45	0	1	20	3	1	0	1	1	1	38.11	21	23	113	23	36.4	5	2.33	51	14.5	1.4	1
0	2	62	1	0	1	33	0	1	14	2	1	0	1	2	1	34.94	22	29	95	24	44.8	13.2	4.14	67	14.4	1.5	1
0	2	50	1	0	3	36	1	6	100	16	3	1	2	1	3	344036	77	85	100	367	36.3	21.2	7.81	237	12.1	1	1
0	1	77	1	0	2	34	0	2	20	4	1	0	1	2	1	39	34	65	162	323	34.6	25.9	15.6	194	11.7	0.7	1
0	1	63	1	0	2	43	1	6	97	16	3	1	2	1	3	456	32	16	173	432	31.9	39.4	22.56	146	12.6	1.6	2
0	1	76	1	0	4	46	0	5	64	11	2	0	2	2	2	15.23	56	46	75	129	38.5	31.7	17.3	30	15.1	4.3	1
0	1	47	1	1	2	41	0	8	30	11	2	0	2	2	2	5.8	35	76	141	210	29.1	36	61.99	110	12.8	1.6	2
0	1	42	1	1	1	30	0	1	21	3	1	0	1	3	1	94.11	24	25	84	25	43	12.5	1.8	262	11.3	-0.4	1
0	1	35	1	0	3	42	0	8	28	11	2	0	2	3	2	716	26	27	75	24	43.1	16.5	3	246	11.1	-0.1	1
0	1	46	1	0	4	29	1	6	141	20	3	1	2	4	3	2.46	32	26	117	105	29.9	17.9	9.6	348	11.9	-0.2	1
0	1	66	2	0	3	47	0	1	78	9	2	0	1	4	2	20.7	63	108	219	95	30.9	44.5	35.8	254	11.9	-0.2	2
0	1	59	2	0	1	50	1	5	128	18	3	1	2	2	3	2518	22	30	147	157	44.6	14.8	2.8	317	11.3	-0.1	1
0	1	76	1	0	2	35	0	6	70	13	3	1	2	2	2	2.65	21	20	87	74	35.1	9.7	1.7	59	13.6	2	1
0	1	55	1	0	2	32	0	1	98	11	2	0	1	2	3	1598	146	217	218	234	38	29.3	13.69	75	12	0.8	1
0	2	51	3	0	2	41	0	1	81	9	2	0	1	2	2	178446	88	108	403	530	33	79.6	33.31	237	12.8	1.4	2
0	2	40	3	0	3	55	0	1	49	6	1	0	1	3	2	1.36	23	34	218	336	32.7	52.2	30.34	84	12.2	1.1	2
0	1	26	1	1	2	52	0	3	28	6	1	0	1	3	1	1.22	15	27	209	138	30.1	17.2	7.77	121	12.8	1.4	1
0	2	58	2	0	4	56	0	6	55	12	3	1	2	2	2	13.72	23	46	84	21	25.3	22.1	6.6	31	14.2	3	2
0	2	61	2	0	3	34	0	7	43	11	2	0	2	3	2	12.14	25	49	65	42	29.9	30.3	17.2	45	13.4	2.2	1
0	1	62	1	1	2	33	0	3	23	5	1	0	1	4	1	29.18	25	21	81	151	41.6	15.2	4.55	68	11.8	0.7	1
0	1	56	1	0	3	40	0	8	66	15	3	1	2	1	2	47.68	18	18	111	136	41.1	13.1	2.7	68	12.2	0.9	1
0	1	77	1	1	2	51	0	1	80	9	2	0	1	2	3	31961	28	35	113	208	45.3	11.1	3.91	227	11.1	-0.4	1
0	1	66	1	0	1	45	0	1	31	4	1	0	1	2	1	16941	73	40	131	226	35.9	9.8	3.85	57	11	-0.3	1
0	2	67	1	0	3	33	1	1	130	14	3	1	1	3	3	33	35	54	223	232	30	73.2	48.68	92	12.3	0.7	2
0	2	49	1	0	1	46	0	4	45	9	2	0	2	3	2	5385	27	48	127	148	33.5	54.6	34.62	72	11.9	-0.2	2
0	1	42	1	0	6	34	1	1	111	12	3	1	1	2	3	886	46	53	96	96	41.2	13.5	3.6	154	12.1	-0.2	1
0	1	45	1	1	1	45	0	1	50	6	1	0	1	4	2	27493	32	35	103	79	40	10.4	4.76	120	11.9	-0.2	1
0	1	75	1	0	3	46	0	8	47	13	3	1	2	1	2	71.05	28	28	60	52	38.7	8.4	1.6	132	12.8	0.6	1
0	1	66	1	0	3	41	0	6	36	10	2	0	2	2	2	3.32	25	20	79	45	34.4	10.7	3.9	140	14.5	1.5	1
0	1	59	2	0	1	30	0	1	60	7	2	0	1	3	2	50.05	89	89	110	228	34.1	23.6	14.73	82	14.3	1.9	1
0	1	70	1	0	3	43	1	5	100	15	3	1	2	2	3	2078	19	38	41	39	37	38	18.1	38	13.2	1.1	1
0	1	66	1	0	3	33	1	1	130	14	3	1	1	2	3	33	35	54	223	232	30	73.2	48.68	92	12.3	0.7	2
0	2	59	1	0	1	56	0	4	45	9	2	0	2	3	2	5385	27	48	127	148	33.5	54.6	34.62	72	11.9	-0.2	2
0	1	70	1	0	6	34	1	1	111	12	3	1	1	3	3	886	46	53	96	96	41.2	13.5	3.6	154	12.1	-0.2	1
0	1	51	1	0	1	33	0	1	50	6	1	0	1	3	2	27493	32	35	103	79	40	10.4	4.76	120	11.9	-0.2	1
0	1	51	1	0	5	46	0	6	43	10	2	0	2	3	2	71.05	28	28	60	52	38.7	8.4	1.6	132	12.8	0.6	1
0	1	50	1	0	3	41	0	5	36	9	2	0	2	4	2	3.32	25	20	79	45	38.4	10.7	3.9	140	14.5	1.5	1
0	1	26	1	0	1	30	0	1	60	7	2	0	1	2	2	50.05	89	89	110	228	34.1	23.6	14.73	82	14.3	1.9	1
0	1	52	1	0	6	60	1	5	100	15	3	1	2	3	3	20.78	15	38	41	35	37	38	18.1	38	13.2	0.2	1
